# Supplementary material for: Exploring the binding properties and structural stability of an opsin in the chytrid Spizellomyces punctatus using comparative and molecular modeling
Source: PeerJ. 2017 Apr 27;5:e3206. doi: 10.7717/peerj.3206 (PMC5410147; doi:10.7717/peerj.3206)
Supplement: Supplemental Information 1 — The sequence and report archive provides exonerate alignment results showing the original gene model aligned and post-correction of the genomic sequence. DNA and protein sequences of the corrected model are also provided. The parameters used to run exonerate are included in the report file. This is an archive of data available https://github.com/stajichlab/chytropsin. [file peerj-05-3206-s007.gz › SPPG_00350_updated/SPPG_00350.locus_corrected.exonerate.dat]

Command line: [exonerate -m p2g ../SPPG_00350LONG.fa SPPG_00350.locus_corrected.fa]
Hostname: [pigeon]

C4 Alignment:
------------
         Query: SPPG_00350T0L
        Target: supercont1.1_927221-930212 Corrected of Spizellomyces punctatus DAOM BR117:[revcomp]
         Model: protein2genome:local
     Raw score: 1789
   Query range: 0 -> 367
  Target range: 2158 -> 800

    1 : MetGluAlaArgAspLeuAspLeuSerGlnThrIleProPheProProLeuAlaTyrGlyTh :   21
        ||||||||||||||||||||||||||||||||||||||||||||||||||||||||||||||
        MetGluAlaArgAspLeuAspLeuSerGlnThrIleProPheProProLeuAlaTyrGlyTh
 2158 : ATGGAAGCCCGCGACCTCGACCTTTCACAAACGATCCCGTTTCCCCCTCTCGCATACGGCAC : 2098

   22 : rAlaIleValLeuValIleIleThrValAlaIleIleAlaGlyAsnLeuPheIleLeuIleL :   42
        ||||||||||||||||||||||||||||||||||||||||||||||||||||||||||||||
        rAlaIleValLeuValIleIleThrValAlaIleIleAlaGlyAsnLeuPheIleLeuIleL
 2097 : CGCCATTGTCCTCGTCATCATCACCGTAGCCATCATCGCAGGAAACCTGTTTATTCTTATCC : 2035

   43 : euPheAlaArgTyrArgTyrLeuArgAsnAlaAlaAsnAlaLeuValPheSerLeuSerPhe :   62
        ||||||||||||||||||||||||||||||||||||||||||||||||||||||||||||||
        euPheAlaArgTyrArgTyrLeuArgAsnAlaAlaAsnAlaLeuValPheSerLeuSerPhe
 2034 : TGTTTGCAAGATACAGATACCTCCGAAACGCCGCAAATGCCTTGGTCTTTAGTTTGTCTTTT : 1975

   63 : ThrAspLeuCysIleGlyValGlnArgLeuSerLeuIleSerIleHisLeuSerLysGlyGl :   83
        ||||||||||||||||||||||||||||||||||||||||||||||||||||||||||||||
        ThrAspLeuCysIleGlyValGlnArgLeuSerLeuIleSerIleHisLeuSerLysGlyGl
 1974 : ACAGATTTGTGTATTGGGGTCCAGAGACTTAGTTTGATATCGATTCACTTGTCGAAGGGGGG : 1912

   84 : yTyrAlaThrGlyLysLeuGlyCysVal  >>>> Target Intron 1 >>>>  LeuAs :   94
        ||||||||||||||||||||||||||||            76 bp            |||||
        yTyrAlaThrGlyLysLeuGlyCysVal++                         ++LeuAs
 1911 : ATATGCCACAGGCAAGCTTGGATGTGTTgt.........................agTTGGA : 1803

   95 : pGlyAsnPheThrValMetPheSer  >>>> Target Intron 2 >>>>  SerGlnSe :  105
        |||||||||||||||||||||||||            56 bp            ||||||||
        pGlyAsnPheThrValMetPheSer++                         ++SerGlnSe
 1802 : TGGGAATTTTACTGTAATGTTTTCGgt.........................agTCTCAATC : 1714

  106 : rLeuLeuGlyLeuThrAlaLeuGlyMetGluArgTyrMetAlaValValLysArgArgProL :  126
        ||||||||||||||||||||||||||||||||||||||||||||||||||||||||||||||
        rLeuLeuGlyLeuThrAlaLeuGlyMetGluArgTyrMetAlaValValLysArgArgProL
 1713 : CCTCCTAGGTCTCACGGCCCTCGGCATGGAACGGTACATGGCAGTCGTTAAGCGCCGGCCTT : 1651

  127 : euThrMetArgGlnAlaMetMetAlaValAlaAlaThrTrpIleTyrSerGlyValLeuCys :  146
        ||||||||||||||||||||||||||||||||||||||||||||||||||||||||||||||
        euThrMetArgGlnAlaMetMetAlaValAlaAlaThrTrpIleTyrSerGlyValLeuCys
 1650 : TGACAATGAGACAAGCGATGATGGCCGTGGCCGCAACATGGATATATAGTGGGGTGCTGTGC : 1591

  147 : AlaIleProTyrMetValLysGlyAspAlaTyrArgLeuGlnSerSerPheLeuTyrCys   :  167
        ||||||||||||||||||||||||||||||||||||||||||||||||||||||!       
        AlaIleProTyrMetValLysGlyAspAlaTyrArgLeuGlnSerSerPheLeu***Val--
 1590 : GCGATACCGTACATGGTGAAAGGGGATGCGTATCGATTGCAAAGTTCATTTCTGTGAGTAta : 1528

  168 : >>>> Target Intron 3 >>>>  ThrGlyAspTrpSerGlyLysArgProGlyThrIl :  178
                  125 bp           |||||||||||||||||||||||||||||||||||
                                 ++ThrGlyAspTrpSerGlyLysArgProGlyThrIl
 1527 : .........................agACTGGTGACTGGTCCGGTAAAAGGCCAGGGACCAT : 1370

  179 : ePhePheThrValMetCysLeuAlaThrValThrIleAlaLeuGlyAlaPheGlyValAlaT :  199
        ||||||||||||||||||||||||||||||||||||||||||||||||||||||||||||||
        ePhePheThrValMetCysLeuAlaThrValThrIleAlaLeuGlyAlaPheGlyValAlaT
 1369 : CTTTTTCACCGTCATGTGTCTCGCGACCGTCACTATCGCCCTTGGAGCGTTTGGCGTCGCAT : 1307

  200 : yrTyrPheIleAsnArgGluValArgLeuAlaSerLysLysTrpAlaHisValGlnAlaGly :  219
        ||||||||||||||||||||||||||||||||||||||||||||||||||||||||||||||
        yrTyrPheIleAsnArgGluValArgLeuAlaSerLysLysTrpAlaHisValGlnAlaGly
 1306 : ACTATTTCATTAACCGAGAAGTCCGCTTGGCCAGCAAGAAATGGGCCCACGTCCAAGCAGGT : 1247

  220 : ThrGlyGluGluSerSerSerMetSerSerProProValValAspSerThrArgProAsnSe :  240
        ||||||||||||||||||||||||||||||||||||||||||||||||||||||||||||||
        ThrGlyGluGluSerSerSerMetSerSerProProValValAspSerThrArgProAsnSe
 1246 : ACTGGAGAAGAGTCGTCATCAATGTCTAGTCCACCAGTGGTCGATTCCACACGACCCAATTC : 1184

  241 : rAlaSerThrArgLysMetAspAlaLeuGluAlaLysLeuAlaLysLysSerLeuIleLeuV :  261
        ||||||||||||||||||||||||||||||||||||||||||||||||||||||||||||||
        rAlaSerThrArgLysMetAspAlaLeuGluAlaLysLeuAlaLysLysSerLeuIleLeuV
 1183 : AGCATCCACACGAAAAATGGATGCATTAGAAGCTAAACTCGCTAAGAAGAGTTTAATCCTCG : 1121

  262 : alLeuValPheAlaPheAsnTrpLeuLeuTyrAspIleAsnPheLeuTrpSerMetIleGly :  281
        ||||||||||||||||||||||||||||||||||||||||||||||||||||||||||||||
        alLeuValPheAlaPheAsnTrpLeuLeuTyrAspIleAsnPheLeuTrpSerMetIleGly
 1120 : TACTGGTCTTTGCGTTCAACTGGTTGCTTTACGATATCAATTTCCTTTGGTCCATGATTGGC : 1061

  282 : SerValGlnValProMetArgIleArgLeuSerSerLeuLeuGlyCysAspSerLysValSe :  302
        ||||||||||||||||||||||||||||||||||||||||||||||||||||||||||||||
        SerValGlnValProMetArgIleArgLeuSerSerLeuLeuGlyCysAspSerLysValSe
 1060 : AGTGTCCAAGTCCCCATGCGTATTAGATTGTCTAGCCTTCTTGGGTGCGATAGTAAAGTAAG :  998

  303 : rCysLeuGlnThrLeuValValLeuThrThrThrHisAlaAsnThrThrLeuLysAsnSerS :  323
        ||||||||||||||||||||||||||||||||||||||||||||||||||||||||||||||
        rCysLeuGlnThrLeuValValLeuThrThrThrHisAlaAsnThrThrLeuLysAsnSerS
  997 : TTGTTTGCAAACACTTGTTGTACTCACCACCACACATGCTAATACCACCCTCAAAAACAGCT :  935

  324 : erAlaPheAsnProValLeuPheIleValLeuAspAsnArgTrpAlaArgCysAlaLysAsp :  343
        ||||||||||||||||||||||||||||||||||||||||||||||||||||||||||||||
        erAlaPheAsnProValLeuPheIleValLeuAspAsnArgTrpAlaArgCysAlaLysAsp
  934 : CAGCTTTCAACCCTGTTCTTTTTATTGTCCTCGATAACCGATGGGCGCGTTGCGCAAAGGAT :  875

  344 : PheLeuGlyCysTrpProMetGlyLysThrValGluLysAspAlaThrProGlnGluSerVa :  364
        ||||||||||||||||||||||||||||||||||||||||||||||||||||||||||||||
        PheLeuGlyCysTrpProMetGlyLysThrValGluLysAspAlaThrProGlnGluSerVa
  874 : TTCCTGGGTTGCTGGCCGATGGGCAAAACGGTAGAAAAGGATGCAACGCCGCAAGAGTCAGT :  812

  365 : lMetArgSer :  367
        ||||||||||
        lMetArgSer
  811 : CATGAGATCT :  801

vulgar: SPPG_00350T0L 0 367 . supercont1.1_927221-930212 2158 800 - 1789 M 92 276 5 0 2 I 0 72 3 0 2 M 10 30 5 0 2 I 0 52 3 0 2 M 64 192 5 0 2 I 0 121 3 0 2 M 201 603
-- completed exonerate analysis
