# Supplementary material for: Exploring the binding properties and structural stability of an opsin in the chytrid Spizellomyces punctatus using comparative and molecular modeling
Source: PeerJ. 2017 Apr 27;5:e3206. doi: 10.7717/peerj.3206 (PMC5410147; doi:10.7717/peerj.3206)
Supplement: Supplemental Information 1 — The sequence and report archive provides exonerate alignment results showing the original gene model aligned and post-correction of the genomic sequence. DNA and protein sequences of the corrected model are also provided. The parameters used to run exonerate are included in the report file. This is an archive of data available https://github.com/stajichlab/chytropsin. [file peerj-05-3206-s007.gz › SPPG_00350_updated/SPPG_00350.locus_corrected.fa]

>supercont1.1_927221-930212 Corrected of Spizellomyces punctatus DAOM BR117
TGCTTTTTCGTTGGAATGCGACGACGAGTGTGGAAAGGTCGGGGATCAAGATGACATATG
CCAGGAAACAAACGCGTTCGATCAGATGAATGTCTGGCAAGCGATGCTCAACGGGTTTAT
GGAAGGGTTAAAAGTCAAAGCAGCCAGAAGAGAGGGATGCAATTGTAAAGGTTAAGAAAG
GAGCAGGCACTGGGCTACTGAATCGTCATGCCTGTAAGATATCTTGTTCGGGTCCGCCAA
TGTCTACTGCAAATGAGATGGAATATCGATAGGCAAATGTCAGTTGAACTGCAGCCCCAC
GAGCCGTATACAAGAACCAGCACTCTCTCGAGTGATTTGGTGGATGGTACGTGCAATAAC
GGTGGATATCACCGCAGGAAAAAGGGCTGGTTCTTGTGTTTTCAAACTATTTCACCTGGT
AAATGGTGGATTGCTTCCCTTGCAGCAATGTCGGGGCATATGAGCAGCTACTTTCTCGAT
ACTAGACGTCTATCCAGCAAAGCTATAGACACTTCATGATGGATGGCTTTATGCGCTAAC
CTCGTCCATCACGGTTCTCGAATACAAAGGACATTATCAAGGACTATGAATGTTCAAACT
ATATGTGCATTCTCTGGATATATTCGTTGTCGACCCTACGCCAACTGCATAAAGACGGCC
AAACCAGACAAACAAGTAACACTACTTTTAGGACTAGACTTAAGGCGGTATAACATCAAG
TATGCCCCAAATGGGTAACCCCATCAAGGCATCATCTTCCCCTTCACTGCAAACGACTGT
CTTCGATCACTAATGGGTGCAGATCTCATGACTGACTCTTGCGGCGTTGCATCCTTTTCT
ACCGTTTTGCCCATCGGCCAGCAACCCAGGAAATCCTTTGCGCAACGCGCCCATCGGTTA
TCGAGGACAATAAAAAGAACAGGGTTGAAAGCTGAGCTGTTTTTGAGGGTGGTATTAGCA
TGTGTGGTGGTGAGTACAACAAGTGTTTGCAAACAACTTACTTTACTATCGCACCCAAGA
AGGCTAGACAATCTAATACGCATGGGGACTTGGACACTGCCAATCATGGACCAAAGGAAA
TTGATATCGTAAAGCAACCAGTTGAACGCAAAGACCAGTACGAGGATTAAACTCTTCTTA
GCGAGTTTAGCTTCTAATGCATCCATTTTTCGTGTGGATGCTGAATTGGGTCGTGTGGAA
TCGACCACTGGTGGACTAGACATTGATGACGACTCTTCTCCAGTACCTGCTTGGACGTGG
GCCCATTTCTTGCTGGCCAAGCGGACTTCTCGGTTAATGAAATAGTATGCGACGCCAAAC
GCTCCAAGGGCGATAGTGACGGTCGCGAGACACATGACGGTGAAAAAGATGGTCCCTGGC
CTTTTACCGGACCAGTCACCAGTCTGTAAAAAACATGTTAGTCAGGCAGTTGGGTAAAAA
GGAAAATAGCCCAAATACCTACACAATACCTGTCATTAAACACAAAAGATATTAGCATAT
TGTGGACAACGTGCCATGAACCAGTCTATACTCACAGAAATGAACTTTGCAATCGATACG
CATCCCCTTTCACCATGTACGGTATCGCGCACAGCACCCCACTATATATCCATGTTGCGG
CCACGGCCATCATCGCTTGTCTCATTGTCAAAGGCCGGCGCTTAACGACTGCCATGTACC
GTTCCATGCCGAGGGCCGTGAGACCTAGGAGGGATTGAGACTGGGAGATGGTGAGTCGGT
TGTAATGAACGTTTGTGAATGGAACATATACCGTACCGAAAACATTACAGTAAAATTCCC
ATCCAACTACCAAACCAAAAAGCCCATTGTTTAGTTCATGCGCACACATCCCCCAACGAA
CGATGCAAAACACAACACTTACAACACATCCAAGCTTGCCTGTGGCATATCCCCCCTTCG
ACAAGTGAATCGATATCAAACTAAGTCTCTGGACCCCAATACACAAATCTGTAAAAGACA
AACTAAAGACCAAGGCATTTGCGGCGTTTCGGAGGTATCTGTATCTTGCAAACAGGATAA
GAATAAACAGGTTTCCTGCGATGATGGCTACGGTGATGATGACGAGGACAATGGCGGTGC
CGTATGCGAGAGGGGGAAACGGGATCGTTTGTGAAAGGTCGAGGTCGCGGGCTTCCATTT
GGTGAAAAACTCTATTATGTACTCTAGATCGGTTTTGTCAAAAGAAGGAAATCGTCCTTT
TGGTTTTCTTTTTTTTTTCCGTAATATTCTTCCTTTTTGGAGATGATTTATTCAGAACTG
CTGGTGCACTGGGGTACGGCACCAAACACACATTTTGTTAAATAAGCGTTTCTCCTTCCT
TCCATGTTGTCCCCTCCGGCCCGCCCGCCTCCAACAAATACCCTAAACCCTAGGCACAAT
GACCCAAGAATAGTCGAAAGATTATCATCAGTAACTCACCTTGACCCCGGCTCACGTTCT
GAAAAAAGGCGGCATATGCATTGCCACAGCGGAGGGTTGCCCCTTCCGGTACCGAACTAA
AGAAAGCAAAACATTCGTAGAATGGGTTATTTTTATAACTGGCAGGAATGTGGTATTTGT
TGTTTTAATGTGTGTCCCATTATGAGGCCCGCAATGCCCTAGCAATACGGAGAGTCAAAT
CCTTCTAGGTGAATCTCGCCCCTCATCGTATTGCCACCATTTTGCAGGTAATTAATCGAG
GGATTTTGGGGACCCCCATTTTCAGTTGCCATCATTGCTCTTCCTTGGCAAGGGGTTTAA
CTATTCCGAGAGCACAATGGCTCGCATGACAGACACACGATGATAAGGGTTATGTGCTTT
CGGGGGCCACCATCCTGATGAATTCAAATATCCGCAATTGTTATCCCTTCACCGAAACGC
TATGCTACCAAGTAATGGTAAGCATGTCATTCCACGCCAGTTTCCTAGAGCTGTTAACAA
GTAGAAACCACGCTGGCGTGTTTACATGTAGATAACTTGAACCTAATGCACTT
