# Supplementary material for: Exploring the binding properties and structural stability of an opsin in the chytrid Spizellomyces punctatus using comparative and molecular modeling
Source: PeerJ. 2017 Apr 27;5:e3206. doi: 10.7717/peerj.3206 (PMC5410147; doi:10.7717/peerj.3206)
Supplement: Supplemental Information 1 — The sequence and report archive provides exonerate alignment results showing the original gene model aligned and post-correction of the genomic sequence. DNA and protein sequences of the corrected model are also provided. The parameters used to run exonerate are included in the report file. This is an archive of data available https://github.com/stajichlab/chytropsin. [file peerj-05-3206-s007.gz › SPPG_00350_updated/SPPG_00350.locus_orig.fa]

>supercont1.1_927221-930212 of Spizellomyces punctatus DAOM BR117
TGCTTTTTCGTTGGAATGCGACGACGAGTGTGGAAAGGTCGGGGATCAAGATGACATATG
CCAGGAAACAAACGCGTTCGATCAGATGAATGTCTGGCAAGCGATGCTCAACGGGTTTAT
GGAAGGGTTAAAAGTCAAAGCAGCCAGAAGAGAGGGATGCAATTGTAAAGGTTAAGAAAG
GAGCAGGCACTGGGCTACTGAATCGTCATGCCTGTAAGATATCTTGTTCGGGTCCGCCAA
TGTCTACTGCAAATGAGATGGAATATCGATAGGCAAATGTCAGTTGAACTGCAGCCCCAC
GAGCCGTATACAAGAACCAGCACTCTCTCGAGTGATTTGGTGGATGGTACGTGCAATAAC
GGTGGATATCACCGCAGGAAAAAGGGCTGGTTCTTGTGTTTTCAAACTATTTCACCTGGT
AAATGGTGGATTGCTTCCCTTGCAGCAATGTCGGGGCATATGAGCAGCTACTTTCTCGAT
ACTAGACGTCTATCCAGCAAAGCTATAGACACTTCATGATGGATGGCTTTATGCGCTAAC
CTCGTCCATCACGGTTCTCGAATACAAAGGACATTATCAAGGACTATGAATGTTCAAACT
ATATGTGCATTCTCTGGATATATTCGTTGTCGACCCTACGCCAACTGCATAAAGACGGCC
AAACCAGACAAACAAGTAACACTACTTTTAGGACTAGACTTAAGGCGGTATAACATCAAG
TATGCCCCAAATGGGTAACCCCATCAAGGCATCATCTTCCCCTTCACTGCAAACGACTGT
CTTCGATCACTAATGGGTGCAGATCTCATGACTGACTCTTGCGGCGTTGCATCCTTTTCT
ACCGTTTTGCCCATCGGCCAGCAACCCAGGAAATCCTTTGCGCAACGCGCCCATCGGTTA
TCGAGGACAATAAAAAGAACAGGGTTGAAAGCTGAGCTGTTTTTGAGGGTGGTATTAGCA
TGTGTGGTGGTGAGTACAACAAGTGTTTGCAAACAACTTACTTTACTATCGCACCCAAGA
AGGCTAGACAATCTAATAGCATGGGGACTTGGACACTGCCAATCATGGACCAAAGGAAAT
TGATATCGTAAAGCAACCAGTTGAACGCAAAGACCAGTACGAGGATTAAACTCTTCTTAG
CGAGTTTAGCTTCTAATGCATCCATTTTTCGTGTGGATGCTGAATTGGGTCGTGTGGAAT
CGACCACTGGTGGACTAGACATTGATGACGACTCTTCTCCAGTACCTGCTTGGACGTGGG
CCCATTTCTTGCTGGCCAAGCGGACTTCTCGGTTAATGAAATAGTATGCGACGCCAAACG
CTCCAAGGGCGATAGTGACGGTCGCGAGACACATGACGGTGAAAAAGATGGTCCCTGGCC
TTTTACCGGACCAGTCACCAGTCTGTAAAAAACATGTTAGTCAGGCAGTTGGGTAAAAAG
GAAAATAGCCCAAATACCTACACAATACCTGTCATTAAACACAAAAGATATTAGCATATT
GTGGACAACGTGCCATGAACCAGTCTATACTCACAGAAATGAACTTTGCAATCGATACGC
ATCCCCTTTCACCATGTACGGTATCGCGCACAGCACCCCACTATATATCCATGTTGCGGC
CACGGCCATCATCGCTTGTCTCATTGTCAAAGGCCGGCGCTTAACGACTGCCATGTACCG
TTCCATGCCGAGGGCCGTGAGACCTAGGAGGGATTGAGACTGGGAGATGGTGAGTCGGTT
GTAATGAACGTTTGTGAATGGAACATATACCGTACCGAAAACATTACAGTAAAATTCCCA
TCCAACTACCAAACCAAAAAGCCCATTGTTTAGTTCATGCGCACACATCCCCCAACGAAC
GATGCAAAACACAACACTTACAACACATCCAAGCTTGCCTGTGGCATATCCCCCCTTCGA
CAAGTGAATCGATATCAAACTAAGTCTCTGGACCCCAATACACAAATCTGTAAAAGACAA
ACTAAAGACCAAGGCATTTGCGGCGTTTCGGAGGTATCTGTATCTTGCAAACAGGATAAG
AATAAACAGGTTTCCTGCGATGATGGCTACGGTGATGATGACGAGGACAATGGCGGTGCC
GTATGCGAGAGGGGGAAACGGGATCGTTTGTGAAAGGTCGAGGTCGCGGGCTTCCATTTG
GTGAAAAACTCTATTATGTACTCTAGATCGGTTTTGTCAAAAGAAGGAAATCGTCCTTTT
GGTTTTCTTTTTTTTTTCCGTAATATTCTTCCTTTTTGGAGATGATTTATTCAGAACTGC
TGGTGCACTGGGGTACGGCACCAAACACACATTTTGTTAAATAAGCGTTTCTCCTTCCTT
CCATGTTGTCCCCTCCGGCCCGCCCGCCTCCAACAAATACCCTAAACCCTAGGCACAATG
ACCCAAGAATAGTCGAAAGATTATCATCAGTAACTCACCTTGACCCCGGCTCACGTTCTG
AAAAAAGGCGGCATATGCATTGCCACAGCGGAGGGTTGCCCCTTCCGGTACCGAACTAAA
GAAAGCAAAACATTCGTAGAATGGGTTATTTTTATAACTGGCAGGAATGTGGTATTTGTT
GTTTTAATGTGTGTCCCATTATGAGGCCCGCAATGCCCTAGCAATACGGAGAGTCAAATC
CTTCTAGGTGAATCTCGCCCCTCATCGTATTGCCACCATTTTGCAGGTAATTAATCGAGG
GATTTTGGGGACCCCCATTTTCAGTTGCCATCATTGCTCTTCCTTGGCAAGGGGTTTAAC
TATTCCGAGAGCACAATGGCTCGCATGACAGACACACGATGATAAGGGTTATGTGCTTTC
GGGGGCCACCATCCTGATGAATTCAAATATCCGCAATTGTTATCCCTTCACCGAAACGCT
ATGCTACCAAGTAATGGTAAGCATGTCATTCCACGCCAGTTTCCTAGAGCTGTTAACAAG
TAGAAACCACGCTGGCGTGTTTACATGTAGATAACTTGAACCTAATGCACTT
