# Supplementary material for: Exploring the binding properties and structural stability of an opsin in the chytrid Spizellomyces punctatus using comparative and molecular modeling
Source: PeerJ. 2017 Apr 27;5:e3206. doi: 10.7717/peerj.3206 (PMC5410147; doi:10.7717/peerj.3206)
Supplement: Supplemental Information 1 — The sequence and report archive provides exonerate alignment results showing the original gene model aligned and post-correction of the genomic sequence. DNA and protein sequences of the corrected model are also provided. The parameters used to run exonerate are included in the report file. This is an archive of data available https://github.com/stajichlab/chytropsin. [file peerj-05-3206-s007.gz › SPPG_00350_updated/SPPG_00350.orig_short.pep]

>SPPG_00350 Transcript 1
MEARDLDLSQTIPFPPLAYGTAIVLVIITVAIIAGNLFILILFARYRYLRNAANALVFSL
SFTDLCIGVQRLSLISIHLSKGGYATGKLGCVLDGNFTVMFSSQSLLGLTALGMERYMAV
VKRRPLTMRQAMMAVAATWIYSGVLCAIPYMVKGDAYRLQSSFLYCTGDWSGKRPGTIFF
TVMCLATVTIALGAFGVAYYFINREVRLASKKWAHVQAGTGEESSSMSSPPVVDSTRPNS
ASTRKMDALEAKLAKKSLILVLVFAFNWLLYDINFLWSMIGSVQVPMLLDCLAFLGAIVK
