# Supplementary material for: Exploring the binding properties and structural stability of an opsin in the chytrid Spizellomyces punctatus using comparative and molecular modeling
Source: PeerJ. 2017 Apr 27;5:e3206. doi: 10.7717/peerj.3206 (PMC5410147; doi:10.7717/peerj.3206)
Supplement: Supplemental Information 1 — The sequence and report archive provides exonerate alignment results showing the original gene model aligned and post-correction of the genomic sequence. DNA and protein sequences of the corrected model are also provided. The parameters used to run exonerate are included in the report file. This is an archive of data available https://github.com/stajichlab/chytropsin. [file peerj-05-3206-s007.gz › SPPG_00350_updated/SPPG_00350L.exonerate.dat]

Command line: [exonerate -m p2g ../SPPG_00350LONG.fa truncated_locus.fa]
Hostname: [pigeon]

C4 Alignment:
------------
         Query: SPPG_00350T0L
        Target: supercont1.1_927221-930212 of Spizellomyces punctatus DAOM BR117:[revcomp]
         Model: protein2genome:local
     Raw score: 1738
   Query range: 0 -> 367
  Target range: 2157 -> 800

    1 : MetGluAlaArgAspLeuAspLeuSerGlnThrIleProPheProProLeuAlaTyrGlyTh :   21
        ||||||||||||||||||||||||||||||||||||||||||||||||||||||||||||||
        MetGluAlaArgAspLeuAspLeuSerGlnThrIleProPheProProLeuAlaTyrGlyTh
 2157 : ATGGAAGCCCGCGACCTCGACCTTTCACAAACGATCCCGTTTCCCCCTCTCGCATACGGCAC : 2097

   22 : rAlaIleValLeuValIleIleThrValAlaIleIleAlaGlyAsnLeuPheIleLeuIleL :   42
        ||||||||||||||||||||||||||||||||||||||||||||||||||||||||||||||
        rAlaIleValLeuValIleIleThrValAlaIleIleAlaGlyAsnLeuPheIleLeuIleL
 2096 : CGCCATTGTCCTCGTCATCATCACCGTAGCCATCATCGCAGGAAACCTGTTTATTCTTATCC : 2034

   43 : euPheAlaArgTyrArgTyrLeuArgAsnAlaAlaAsnAlaLeuValPheSerLeuSerPhe :   62
        ||||||||||||||||||||||||||||||||||||||||||||||||||||||||||||||
        euPheAlaArgTyrArgTyrLeuArgAsnAlaAlaAsnAlaLeuValPheSerLeuSerPhe
 2033 : TGTTTGCAAGATACAGATACCTCCGAAACGCCGCAAATGCCTTGGTCTTTAGTTTGTCTTTT : 1974

   63 : ThrAspLeuCysIleGlyValGlnArgLeuSerLeuIleSerIleHisLeuSerLysGlyGl :   83
        ||||||||||||||||||||||||||||||||||||||||||||||||||||||||||||||
        ThrAspLeuCysIleGlyValGlnArgLeuSerLeuIleSerIleHisLeuSerLysGlyGl
 1973 : ACAGATTTGTGTATTGGGGTCCAGAGACTTAGTTTGATATCGATTCACTTGTCGAAGGGGGG : 1911

   84 : yTyrAlaThrGlyLysLeuGlyCysVal  >>>> Target Intron 1 >>>>  LeuAs :   94
        ||||||||||||||||||||||||||||            76 bp            |||||
        yTyrAlaThrGlyLysLeuGlyCysVal++                         ++LeuAs
 1910 : ATATGCCACAGGCAAGCTTGGATGTGTTgt.........................agTTGGA : 1802

   95 : pGlyAsnPheThrValMetPheSer  >>>> Target Intron 2 >>>>  SerGlnSe :  105
        |||||||||||||||||||||||||            56 bp            ||||||||
        pGlyAsnPheThrValMetPheSer++                         ++SerGlnSe
 1801 : TGGGAATTTTACTGTAATGTTTTCGgt.........................agTCTCAATC : 1713

  106 : rLeuLeuGlyLeuThrAlaLeuGlyMetGluArgTyrMetAlaValValLysArgArgProL :  126
        ||||||||||||||||||||||||||||||||||||||||||||||||||||||||||||||
        rLeuLeuGlyLeuThrAlaLeuGlyMetGluArgTyrMetAlaValValLysArgArgProL
 1712 : CCTCCTAGGTCTCACGGCCCTCGGCATGGAACGGTACATGGCAGTCGTTAAGCGCCGGCCTT : 1650

  127 : euThrMetArgGlnAlaMetMetAlaValAlaAlaThrTrpIleTyrSerGlyValLeuCys :  146
        ||||||||||||||||||||||||||||||||||||||||||||||||||||||||||||||
        euThrMetArgGlnAlaMetMetAlaValAlaAlaThrTrpIleTyrSerGlyValLeuCys
 1649 : TGACAATGAGACAAGCGATGATGGCCGTGGCCGCAACATGGATATATAGTGGGGTGCTGTGC : 1590

  147 : AlaIleProTyrMetValLysGlyAspAlaTyrArgLeuGlnSerSerPheLeuTyrCys   :  167
        ||||||||||||||||||||||||||||||||||||||||||||||||||||||!       
        AlaIleProTyrMetValLysGlyAspAlaTyrArgLeuGlnSerSerPheLeu***Val--
 1589 : GCGATACCGTACATGGTGAAAGGGGATGCGTATCGATTGCAAAGTTCATTTCTGTGAGTAta : 1527

  168 : >>>> Target Intron 3 >>>>  ThrGlyAspTrpSerGlyLysArgProGlyThrIl :  178
                  125 bp           |||||||||||||||||||||||||||||||||||
                                 ++ThrGlyAspTrpSerGlyLysArgProGlyThrIl
 1526 : .........................agACTGGTGACTGGTCCGGTAAAAGGCCAGGGACCAT : 1369

  179 : ePhePheThrValMetCysLeuAlaThrValThrIleAlaLeuGlyAlaPheGlyValAlaT :  199
        ||||||||||||||||||||||||||||||||||||||||||||||||||||||||||||||
        ePhePheThrValMetCysLeuAlaThrValThrIleAlaLeuGlyAlaPheGlyValAlaT
 1368 : CTTTTTCACCGTCATGTGTCTCGCGACCGTCACTATCGCCCTTGGAGCGTTTGGCGTCGCAT : 1306

  200 : yrTyrPheIleAsnArgGluValArgLeuAlaSerLysLysTrpAlaHisValGlnAlaGly :  219
        ||||||||||||||||||||||||||||||||||||||||||||||||||||||||||||||
        yrTyrPheIleAsnArgGluValArgLeuAlaSerLysLysTrpAlaHisValGlnAlaGly
 1305 : ACTATTTCATTAACCGAGAAGTCCGCTTGGCCAGCAAGAAATGGGCCCACGTCCAAGCAGGT : 1246

  220 : ThrGlyGluGluSerSerSerMetSerSerProProValValAspSerThrArgProAsnSe :  240
        ||||||||||||||||||||||||||||||||||||||||||||||||||||||||||||||
        ThrGlyGluGluSerSerSerMetSerSerProProValValAspSerThrArgProAsnSe
 1245 : ACTGGAGAAGAGTCGTCATCAATGTCTAGTCCACCAGTGGTCGATTCCACACGACCCAATTC : 1183

  241 : rAlaSerThrArgLysMetAspAlaLeuGluAlaLysLeuAlaLysLysSerLeuIleLeuV :  261
        ||||||||||||||||||||||||||||||||||||||||||||||||||||||||||||||
        rAlaSerThrArgLysMetAspAlaLeuGluAlaLysLeuAlaLysLysSerLeuIleLeuV
 1182 : AGCATCCACACGAAAAATGGATGCATTAGAAGCTAAACTCGCTAAGAAGAGTTTAATCCTCG : 1120

  262 : alLeuValPheAlaPheAsnTrpLeuLeuTyrAspIleAsnPheLeuTrpSerMetIleGly :  281
        ||||||||||||||||||||||||||||||||||||||||||||||||||||||||||||||
        alLeuValPheAlaPheAsnTrpLeuLeuTyrAspIleAsnPheLeuTrpSerMetIleGly
 1119 : TACTGGTCTTTGCGTTCAACTGGTTGCTTTACGATATCAATTTCCTTTGGTCCATGATTGGC : 1060

  282 : SerValGlnValProMet--ArgIleArgLeuSerSerLeuLeuGlyCysAspSerLysVal :  301
        ||||||||||||||||||##   |||||||||||||||||||||||||||||||||||||||
        SerValGlnValProMet##---IleArgLeuSerSerLeuLeuGlyCysAspSerLysVal
 1059 : AGTGTCCAAGTCCCCATGCT---ATTAGATTGTCTAGCCTTCTTGGGTGCGATAGTAAAGTA : 1001

  302 : SerCysLeuGlnThrLeuValValLeuThrThrThrHisAlaAsnThrThrLeuLysAsnSe :  322
        ||||||||||||||||||||||||||||||||||||||||||||||||||||||||||||||
        SerCysLeuGlnThrLeuValValLeuThrThrThrHisAlaAsnThrThrLeuLysAsnSe
 1000 : AGTTGTTTGCAAACACTTGTTGTACTCACCACCACACATGCTAATACCACCCTCAAAAACAG :  938

  323 : rSerAlaPheAsnProValLeuPheIleValLeuAspAsnArgTrpAlaArgCysAlaLysA :  343
        ||||||||||||||||||||||||||||||||||||||||||||||||||||||||||||||
        rSerAlaPheAsnProValLeuPheIleValLeuAspAsnArgTrpAlaArgCysAlaLysA
  937 : CTCAGCTTTCAACCCTGTTCTTTTTATTGTCCTCGATAACCGATGGGCGCGTTGCGCAAAGG :  875

  344 : spPheLeuGlyCysTrpProMetGlyLysThrValGluLysAspAlaThrProGlnGluSer :  363
        ||||||||||||||||||||||||||||||||||||||||||||||||||||||||||||||
        spPheLeuGlyCysTrpProMetGlyLysThrValGluLysAspAlaThrProGlnGluSer
  874 : ATTTCCTGGGTTGCTGGCCGATGGGCAAAACGGTAGAAAAGGATGCAACGCCGCAAGAGTCA :  815

  364 : ValMetArgSer :  367
        ||||||||||||
        ValMetArgSer
  814 : GTCATGAGATCT :  801

vulgar: SPPG_00350T0L 0 367 . supercont1.1_927221-930212 2157 800 - 1738 M 92 276 5 0 2 I 0 72 3 0 2 M 10 30 5 0 2 I 0 52 3 0 2 M 64 192 5 0 2 I 0 121 3 0 2 M 121 363 F 0 2 G 1 0 M 79 237
-- completed exonerate analysis
