# Supplementary material for: Exploring the binding properties and structural stability of an opsin in the chytrid Spizellomyces punctatus using comparative and molecular modeling
Source: PeerJ. 2017 Apr 27;5:e3206. doi: 10.7717/peerj.3206 (PMC5410147; doi:10.7717/peerj.3206)
Supplement: Supplemental Information 1 — The sequence and report archive provides exonerate alignment results showing the original gene model aligned and post-correction of the genomic sequence. DNA and protein sequences of the corrected model are also provided. The parameters used to run exonerate are included in the report file. This is an archive of data available https://github.com/stajichlab/chytropsin. [file peerj-05-3206-s007.gz › SPPG_00350_updated/SPPG_00350orig.exonerate.dat]

Command line: [exonerate -m p2g -q SPPG_00350.fa -t ./PuffBall_exonerate/SPPG_00350_truncated_locus.fa --refine region]
Hostname: [Jupiter]

C4 Alignment:
------------
         Query: jgi|Spipu1|369|SPPG_00350T0
        Target: supercont1.1_927221-930212 of Spizellomyces punctatus DAOM BR117:[revcomp]
         Model: protein2genome:local
     Raw score: 1775
   Query range: 0 -> 363
  Target range: 2157 -> 746

    1 : MetGluAlaArgAspLeuAspLeuSerGlnThrIleProPheProProLeuAlaTyrGlyTh :   21
        ||||||||||||||||||||||||||||||||||||||||||||||||||||||||||||||
        MetGluAlaArgAspLeuAspLeuSerGlnThrIleProPheProProLeuAlaTyrGlyTh
 2157 : ATGGAAGCCCGCGACCTCGACCTTTCACAAACGATCCCGTTTCCCCCTCTCGCATACGGCAC : 2097

   22 : rAlaIleValLeuValIleIleThrValAlaIleIleAlaGlyAsnLeuPheIleLeuIleL :   42
        ||||||||||||||||||||||||||||||||||||||||||||||||||||||||||||||
        rAlaIleValLeuValIleIleThrValAlaIleIleAlaGlyAsnLeuPheIleLeuIleL
 2096 : CGCCATTGTCCTCGTCATCATCACCGTAGCCATCATCGCAGGAAACCTGTTTATTCTTATCC : 2034

   43 : euPheAlaArgTyrArgTyrLeuArgAsnAlaAlaAsnAlaLeuValPheSerLeuSerPhe :   62
        ||||||||||||||||||||||||||||||||||||||||||||||||||||||||||||||
        euPheAlaArgTyrArgTyrLeuArgAsnAlaAlaAsnAlaLeuValPheSerLeuSerPhe
 2033 : TGTTTGCAAGATACAGATACCTCCGAAACGCCGCAAATGCCTTGGTCTTTAGTTTGTCTTTT : 1974

   63 : ThrAspLeuCysIleGlyValGlnArgLeuSerLeuIleSerIleHisLeuSerLysGlyGl :   83
        ||||||||||||||||||||||||||||||||||||||||||||||||||||||||||||||
        ThrAspLeuCysIleGlyValGlnArgLeuSerLeuIleSerIleHisLeuSerLysGlyGl
 1973 : ACAGATTTGTGTATTGGGGTCCAGAGACTTAGTTTGATATCGATTCACTTGTCGAAGGGGGG : 1911

   84 : yTyrAlaThrGlyLysLeuGlyCysVal  >>>> Target Intron 1 >>>>  LeuAs :   94
        ||||||||||||||||||||||||||||            76 bp            |||||
        yTyrAlaThrGlyLysLeuGlyCysVal++                         ++LeuAs
 1910 : ATATGCCACAGGCAAGCTTGGATGTGTTgt.........................agTTGGA : 1802

   95 : pGlyAsnPheThrValMetPheSer  >>>> Target Intron 2 >>>>  SerGlnSe :  105
        |||||||||||||||||||||||||            56 bp            ||||||||
        pGlyAsnPheThrValMetPheSer++                         ++SerGlnSe
 1801 : TGGGAATTTTACTGTAATGTTTTCGgt.........................agTCTCAATC : 1713

  106 : rLeuLeuGlyLeuThrAlaLeuGlyMetGluArgTyrMetAlaValValLysArgArgProL :  126
        ||||||||||||||||||||||||||||||||||||||||||||||||||||||||||||||
        rLeuLeuGlyLeuThrAlaLeuGlyMetGluArgTyrMetAlaValValLysArgArgProL
 1712 : CCTCCTAGGTCTCACGGCCCTCGGCATGGAACGGTACATGGCAGTCGTTAAGCGCCGGCCTT : 1650

  127 : euThrMetArgGlnAlaMetMetAlaValAlaAlaThrTrpIleTyrSerGlyValLeuCys :  146
        ||||||||||||||||||||||||||||||||||||||||||||||||||||||||||||||
        euThrMetArgGlnAlaMetMetAlaValAlaAlaThrTrpIleTyrSerGlyValLeuCys
 1649 : TGACAATGAGACAAGCGATGATGGCCGTGGCCGCAACATGGATATATAGTGGGGTGCTGTGC : 1590

  147 : AlaIleProTyrMetValLysGlyAspAlaTyrArgLeuGlnSerSerPhe{Le}  >>>>  :  164
        |||||||||||||||||||||||||||||||||||||||||||||||||||{||}       
        AlaIleProTyrMetValLysGlyAspAlaTyrArgLeuGlnSerSerPhe{Le}++     
 1589 : GCGATACCGTACATGGTGAAAGGGGATGCGTATCGATTGCAAAGTTCATTT{CT}gt..... : 1532

  165 : Target Intron 3 >>>>  {u}TyrCys  >>>> Target Intron 4 >>>>  Th :  167
             66 bp            {|}||||||            59 bp            ||
                            ++{u}TyrCys++                         ++Th
 1531 : ....................ag{G}TATTGTgt.........................agAC : 1402

  168 : rGlyAspTrpSerGlyLysArgProGlyThrIlePhePheThrValMetCysLeuAlaThrV :  188
        ||||||||||||||||||||||||||||||||||||||||||||||||||||||||||||||
        rGlyAspTrpSerGlyLysArgProGlyThrIlePhePheThrValMetCysLeuAlaThrV
 1401 : TGGTGACTGGTCCGGTAAAAGGCCAGGGACCATCTTTTTCACCGTCATGTGTCTCGCGACCG : 1339

  189 : alThrIleAlaLeuGlyAlaPheGlyValAlaTyrTyrPheIleAsnArgGluValArgLeu :  208
        ||||||||||||||||||||||||||||||||||||||||||||||||||||||||||||||
        alThrIleAlaLeuGlyAlaPheGlyValAlaTyrTyrPheIleAsnArgGluValArgLeu
 1338 : TCACTATCGCCCTTGGAGCGTTTGGCGTCGCATACTATTTCATTAACCGAGAAGTCCGCTTG : 1279

  209 : AlaSerLysLysTrpAlaHisValGlnAlaGlyThrGlyGluGluSerSerSerMetSerSe :  229
        ||||||||||||||||||||||||||||||||||||||||||||||||||||||||||||||
        AlaSerLysLysTrpAlaHisValGlnAlaGlyThrGlyGluGluSerSerSerMetSerSe
 1278 : GCCAGCAAGAAATGGGCCCACGTCCAAGCAGGTACTGGAGAAGAGTCGTCATCAATGTCTAG : 1216

  230 : rProProValValAspSerThrArgProAsnSerAlaSerThrArgLysMetAspAlaLeuG :  250
        ||||||||||||||||||||||||||||||||||||||||||||||||||||||||||||||
        rProProValValAspSerThrArgProAsnSerAlaSerThrArgLysMetAspAlaLeuG
 1215 : TCCACCAGTGGTCGATTCCACACGACCCAATTCAGCATCCACACGAAAAATGGATGCATTAG : 1153

  251 : luAlaLysLeuAlaLysLysSerLeuIleLeuValLeuValPheAlaPheAsnTrpLeuLeu :  270
        ||||||||||||||||||||||||||||||||||||||||||||||||||||||||||||||
        luAlaLysLeuAlaLysLysSerLeuIleLeuValLeuValPheAlaPheAsnTrpLeuLeu
 1152 : AAGCTAAACTCGCTAAGAAGAGTTTAATCCTCGTACTGGTCTTTGCGTTCAACTGGTTGCTT : 1093

  271 : TyrAspIleAsnPheLeuTrpSerMetIleGlySerValGlnValProMetLeuLeuAspCy :  291
        ||||||||||||||||||||||||||||||||||||||||||||||||||||||||||||||
        TyrAspIleAsnPheLeuTrpSerMetIleGlySerValGlnValProMetLeuLeuAspCy
 1092 : TACGATATCAATTTCCTTTGGTCCATGATTGGCAGTGTCCAAGTCCCCATGCTATTAGATTG : 1030

  292 : sLeuAlaPheLeuGlyAlaIleVal{As}  >>>> Target Intron 5 >>>>  {n}S :  301
        |||||||||||||||||||||||||{||}            65 bp            {|}|
        sLeuAlaPheLeuGlyAlaIleVal{As}++                         ++{n}S
 1029 : TCTAGCCTTCTTGGGTGCGATAGTA{AA}gt.........................ag{C}T :  935

  302 : erAlaPheAsnProValLeuPheIleValLeuAspAsnArgTrpAlaArgCysAlaLysAsp :  321
        ||||||||||||||||||||||||||||||||||||||||||||||||||||||||||||||
        erAlaPheAsnProValLeuPheIleValLeuAspAsnArgTrpAlaArgCysAlaLysAsp
  934 : CAGCTTTCAACCCTGTTCTTTTTATTGTCCTCGATAACCGATGGGCGCGTTGCGCAAAGGAT :  875

  322 : PheLeuGlyCysTrpProMetGlyLysThrValGluLysAspAlaThrProGlnGluSerVa :  342
        ||||||||||||||||||||||||||||||||||||||||||||||||||||||||||||||
        PheLeuGlyCysTrpProMetGlyLysThrValGluLysAspAlaThrProGlnGluSerVa
  874 : TTCCTGGGTTGCTGGCCGATGGGCAAAACGGTAGAAAAGGATGCAACGCCGCAAGAGTCAGT :  812

  343 : lMetArgSerAlaProIleSerAspArgArgGlnSerPheAlaValLysGlyLysMetMetP :  363
        ||||||||||||||||||||||||||||||||||||||||||||||||||||||||||||||
        lMetArgSerAlaProIleSerAspArgArgGlnSerPheAlaValLysGlyLysMetMetP
  811 : CATGAGATCTGCACCCATTAGTGATCGAAGACAGTCGTTTGCAGTGAAGGGGAAGATGATGC :  749

  364 : ro :  363
        ||
        ro
  748 : CT :  747

vulgar: jgi|Spipu1|369|SPPG_00350T0 0 363 . supercont1.1_927221-930212 2157 746 - 1775 M 92 276 5 0 2 I 0 72 3 0 2 M 10 30 5 0 2 I 0 52 3 0 2 M 61 183 S 0 2 5 0 2 I 0 62 3 0 2 S 1 1 M 2 6 5 0 2 I 0 55 3 0 2 M 133 399 S 0 2 5 0 2 I 0 61 3 0 2 S 1 1 M 63 189
-- completed exonerate analysis
